# Supplementary material for: Identification of Candidate Serum Biomarkers for Schistosoma mansoni Infected Mice Using Multiple Proteomic Platforms
Source: PLoS One. 2016 May 3;11(5):e0154465. doi: 10.1371/journal.pone.0154465 (PMC4854390; doi:10.1371/journal.pone.0154465)
Supplement: S1 File — List of candidate schistosomal protein biomarkers whose were found in the acute mice sera (Table A). List of candidate schistosomal protein biomarkers whose were found in the chronic mice sera (Table B). List of candidate host protein biomarkers whose were found in the acute mice sera (Table C). List of candidate host protein biomarkers whose were found in the chronic mice sera (Table D). (XLSX) [file pone.0154465.s001.xlsx]

## Sheet: 1&2
Table A. List of candidate schistosomal protein biomarkers whose were found in the acute mice sera.							Table B. List of candidate schistosomal protein biomarkers whose were found in the chronic mice sera.
Identified Proteins (200)	Accession Number	Mol W.					Identified Proteins (105)	Accession N.	Mol W.
AF418550_1 albumin precursor [Schistosoma mansoni]	15808978	68 kDa					AF418550_1 albumin precursor [Schistosoma mansoni]	15808978	68 kDa
family S9 non-peptidase homologue (S09 family) [Schistosoma mansoni]	256077324	126 kDa					family S9 non-peptidase homologue (S09 family) [Schistosoma mansoni]	256077324	126 kDa
receptor tyrosine phosphatase type r2a [Schistosoma mansoni]	256078184	267 kDa					nAChR subunit [Schistosoma mansoni]	256077731 (+1)	70 kDa
nAChR subunit [Schistosoma mansoni]	256077733 (+1)	66 kDa					receptor tyrosine phosphatase type r2a [Schistosoma mansoni]	256078184	267 kDa
aminopeptidase P1 (M24 family) [Schistosoma mansoni]	256080084	59 kDa					hypothetical protein [Schistosoma mansoni]	256082699	38 kDa
ryanodine receptor related [Schistosoma mansoni]	256085300	559 kDa					hypothetical protein [Schistosoma mansoni]	256077326	117 kDa
SJCHGC07397 protein [Schistosoma japonicum]	76157105	13 kDa					SJCHGC09815 protein [Schistosoma japonicum]	60701195	10 kDa
hypothetical protein [Schistosoma mansoni]	256058663	86 kDa					ryanodine receptor related [Schistosoma mansoni]	256085300	559 kDa
unknown [Schistosoma japonicum]	56754341 (+1)	40 kDa					SJCHGC05123 protein [Schistosoma japonicum]	76152647	13 kDa
hypothetical protein [Schistosoma mansoni]	256076304	338 kDa					actin [Schistosoma mansoni]	256079405 (+1)	42 kDa
hypothetical protein [Schistosoma mansoni]	256087454	328 kDa					SJCHGC00905 protein [Schistosoma japonicum]	56757477	40 kDa
vesicular amine transporter [Schistosoma mansoni]	256070152	158 kDa					neuroglian; septate junction protein [Schistosoma mansoni]	256079750	89 kDa
hypothetical protein [Schistosoma mansoni]	256084562	77 kDa					subfamily C1A unassigned peptidase (C01 family) [Schistosoma mansoni]	256082975 (+1)	168 kDa
ell related [Schistosoma mansoni]	256052881 (+1)	93 kDa					elongation factor ts [Schistosoma mansoni]	256079923	17 kDa
SJCHGC08776 protein [Schistosoma japonicum]	76152796	22 kDa					hypothetical protein [Schistosoma mansoni]	256087454	328 kDa
SJCHGC02516 protein [Schistosoma japonicum]	76154880	55 kDa					SJCHGC04200 protein [Schistosoma japonicum]	76155947	28 kDa
SJCHGC09815 protein [Schistosoma japonicum]	60701195	10 kDa					microtubule associated protein xmap215 [Schistosoma mansoni]	256081011 (+1)	227 kDa
hypothetical protein [Schistosoma mansoni]	256048394 (+1)	30 kDa					SJCHGC09129 protein [Schistosoma japonicum]	56753359	62 kDa
hypothetical protein [Schistosoma mansoni]	256072930	40 kDa					cell division control protein [Schistosoma mansoni]	256072954	109 kDa
cell division control protein [Schistosoma mansoni]	256072954	109 kDa					hypothetical protein [Schistosoma mansoni]	256083856	199 kDa
hypothetical protein [Schistosoma mansoni]	256083090	530 kDa					calcyphosine/tpp [Schistosoma mansoni]	256074196	24 kDa
hypothetical protein [Schistosoma mansoni]	256052785	190 kDa					hypothetical protein [Schistosoma mansoni]	256085531	224 kDa
cleavage and polyadenylation specificity factor [Schistosoma mansoni]	256077072 (+1)	119 kDa					family C48 unassigned peptidase (C48 family) [Schistosoma mansoni]	256076943 (+1)	65 kDa
jumonji domain containing protein-related including hairless [Schistosoma mansoni]	256084415	177 kDa					hypothetical protein [Schistosoma mansoni]	256083090	530 kDa
Calcium-binding protein 2 (CaBP2) [Schistosoma mansoni]	256075345	14 kDa					dynein heavy chain [Schistosoma mansoni]	256052216	445 kDa
SJCHGC04200 protein [Schistosoma japonicum]	76155947	28 kDa					hypothetical protein [Schistosoma mansoni]	256087905	650 kDa
hypothetical protein [Schistosoma mansoni]	256085531	224 kDa					SJCHGC08043 protein [Schistosoma japonicum]	56757251	14 kDa
rab3 interacting molecule (rim)-related [Schistosoma mansoni]	256082383	147 kDa					SJCHGC03335 protein [Schistosoma japonicum]	76152722	14 kDa
hypothetical protein [Schistosoma mansoni]	256074206	144 kDa					unknown [Schistosoma japonicum]	56757370 (+1)	19 kDa
tyrosine kinase [Schistosoma mansoni]	17907114 (+1)	140 kDa					hypothetical protein [Schistosoma mansoni]	256086641	66 kDa
hypothetical protein [Schistosoma mansoni]	256087905	650 kDa					family C19 unassigned peptidase (C19 family) [Schistosoma mansoni]	256074515	100 kDa
hypothetical protein [Schistosoma mansoni]	256091720	6 kDa					SJCHGC02166 protein [Schistosoma japonicum]	76155164	15 kDa
synaptic ras gtpase activating protein syngap [Schistosoma mansoni]	256082329	171 kDa					small nuclear ribonucleoprotein [Schistosoma mansoni]	256088837 (+2)	111 kDa
protein kinase [Schistosoma mansoni]	256078631	85 kDa					hypothetical protein [Schistosoma mansoni]	256053129	79 kDa
hypothetical protein [Schistosoma mansoni]	256092840	152 kDa					SJCHGC09167 protein [Schistosoma japonicum]	76155403	41 kDa
50S ribosomal protein L1 [Schistosoma mansoni]	256070669	46 kDa					short chain dehydrogenase [Schistosoma mansoni]	256087970	72 kDa
hypothetical protein [Schistosoma mansoni]	256079344	655 kDa					SJCHGC09592 protein [Schistosoma japonicum]	56758766	27 kDa
fuse-binding protein-interacting repressor siahbp1 [Schistosoma mansoni]	256073105	58 kDa					ras GTP exchange factor [Schistosoma mansoni]	256072383	234 kDa
SJCHGC03045 protein [Schistosoma japonicum]	56759484	18 kDa					hypothetical protein [Schistosoma mansoni]	256074206	144 kDa
calcyphosine/tpp [Schistosoma mansoni]	256074196	24 kDa					DEAD (Asp-Glu-Ala-Asp) box polypeptide 56 [Schistosoma japonicum]	257215840 (+2)	60 kDa
heparan sulfate n-deacetylase/n-sulfotransferase [Schistosoma mansoni]	256074757	113 kDa					zinc finger protein [Schistosoma mansoni]	256073423 (+1)	176 kDa
hypothetical protein [Schistosoma mansoni]	256089269 (+1)	189 kDa					dynein heavy chain [Schistosoma mansoni]	256083867	435 kDa
SUMO ligase [Schistosoma mansoni]	256088034	127 kDa					chondroitin sulfate proteoglycan [Schistosoma mansoni]	256075737	144 kDa
unknown [Schistosoma japonicum]	56757370 (+1)	19 kDa					SJCHGC03650 protein [Schistosoma japonicum]	76152950	15 kDa
unknown [Schistosoma japonicum]	189502808	10 kDa					DEAD box ATP-dependent RNA helicase [Schistosoma mansoni]	256083681 (+1)	104 kDa
dna2/nam7 helicase family member [Schistosoma mansoni]	256071194	185 kDa					protein phosphatase 2C [Schistosoma mansoni]	256079476 (+1)	43 kDa
SJCHGC00905 protein [Schistosoma japonicum]	56757477	40 kDa					hypothetical protein [Schistosoma mansoni]	256070279 (+1)	37 kDa
hypothetical protein [Schistosoma mansoni]	256082836	61 kDa					SJCHGC00996 protein [Schistosoma japonicum]	171473843	27 kDa
hypothetical protein [Schistosoma mansoni]	256052614	235 kDa					hypothetical protein [Schistosoma mansoni]	256072819	35 kDa
hypothetical protein [Schistosoma mansoni]	256075438	6 kDa					SJCHGC05701 protein [Schistosoma japonicum]	76156121	15 kDa
hypothetical protein [Schistosoma mansoni]	256078687	121 kDa					SJCHGC07378 protein [Schistosoma japonicum]	76153885	19 kDa
SJCHGC05123 protein [Schistosoma japonicum]	76152647	13 kDa					ribonuclease z chloroplast [Schistosoma mansoni]	256081658 (+2)	22 kDa
hypothetical protein [Schistosoma mansoni]	256082013	164 kDa					DEAD box ATP-dependent RNA helicase [Schistosoma mansoni]	256082050	69 kDa
SJCHGC08043 protein [Schistosoma japonicum]	56757251	14 kDa					hypothetical protein [Schistosoma japonicum]	29841344 (+1)	35 kDa
hypothetical protein [Schistosoma mansoni]	256071779	102 kDa					hypothetical protein [Schistosoma mansoni]	256074299	36 kDa
zinc finger protein [Schistosoma mansoni]	256073423 (+1)	176 kDa					neurotracting/lsamp/neurotrimin/obcam related cell adhesion molecule [Schistosoma mansoni]	256070234	138 kDa
receptor protein tyrosine phosphatase r (pcptp1) [Schistosoma mansoni]	256083417	109 kDa					hypothetical protein [Schistosoma mansoni]	256078536	79 kDa
SJCHGC02359 protein [Schistosoma japonicum]	76155807	27 kDa					hypothetical protein [Schistosoma mansoni]	256081534	229 kDa
SJCHGC09453 protein [Schistosoma japonicum]	56758882 (+1)	89 kDa					hypothetical protein [Schistosoma mansoni]	256073809	29 kDa
SJCHGC07328 protein [Schistosoma japonicum]	76155995	30 kDa					[ACP] S-malonyltransferase [Schistosoma mansoni]	256084354	42 kDa
rabphilin-3a [Schistosoma mansoni]	256078602	158 kDa					nalp (nacht leucine rich repeat and pyrin domain containing)-related [Schistosoma mansoni]	256075415	76 kDa
o-linked n-acetylglucosamine transferase ogt [Schistosoma mansoni]	256079484	119 kDa					aminopeptidase P1 (M24 family) [Schistosoma mansoni]	256080084	59 kDa
neuroglian; septate junction protein [Schistosoma mansoni]	256079750	89 kDa					AF310263_1 heat shock protein HSP60 [Schistosoma mansoni]	21634531	58 kDa
hypothetical protein [Schistosoma mansoni]	256076534	103 kDa					tegumental protein [Schistosoma mansoni]	256084811	21 kDa
protein tyrosine phosphatase [Schistosoma mansoni]	256087207	182 kDa					unknown [Schistosoma japonicum]	56755549 (+1)	13 kDa
SJCHGC09129 protein [Schistosoma japonicum]	56753359	62 kDa					SJCHGC05138 protein [Schistosoma japonicum]	76162618	28 kDa
SPFH domain / Band 7 family [Schistosoma mansoni]	256084861	61 kDa					hypothetical protein [Schistosoma mansoni]	256076092	36 kDa
glycerol 3-phosphate dehydrogenase [Schistosoma mansoni]	55793504 (+1)	38 kDa					SJCHGC06082 protein [Schistosoma japonicum]	29841130	12 kDa
hypothetical protein [Schistosoma mansoni]	256081613	164 kDa					SJCHGC07328 protein [Schistosoma japonicum]	76155995	30 kDa
SJCHGC03335 protein [Schistosoma japonicum]	76152722	14 kDa					hypothetical protein [Schistosoma mansoni]	256079092	42 kDa
subfamily C1A unassigned peptidase (C01 family) [Schistosoma mansoni]	256082975 (+1)	168 kDa					protein phsophatase-2a [Schistosoma mansoni]	256076428	35 kDa
SJCHGC04015 protein [Schistosoma japonicum]	76153535	30 kDa					SJCHGC09147 protein [Schistosoma japonicum]	76152945	27 kDa
hypothetical protein [Schistosoma mansoni]	256083856	199 kDa					hypothetical protein [Schistosoma mansoni]	256071130	32 kDa
SJCHGC09644 protein [Schistosoma japonicum]	56752645	13 kDa					peter pan-related [Schistosoma mansoni]	256066569	164 kDa
butyrate induced transcript [Schistosoma mansoni]	256070201	51 kDa					brefeldin A-inhibited guanine nucleotide-exchange protein [Schistosoma mansoni]	256075113	228 kDa
SJCHGC05098 protein [Schistosoma japonicum]	76154961	41 kDa					DNA polymerase theta [Schistosoma mansoni]	256074218	103 kDa
SJCHGC06021 protein [Schistosoma japonicum]	56754708	38 kDa					dna2/nam7 helicase family member [Schistosoma mansoni]	256071194	185 kDa
AF310263_1 heat shock protein HSP60 [Schistosoma mansoni]	21634531	58 kDa					family M13 unassigned peptidase (M13 family) [Schistosoma mansoni]	256087512 (+1)	41 kDa
SJCHGC01869 protein [Schistosoma japonicum]	56758970 (+1)	104 kDa					receptor-type adenylate cyclase [Schistosoma mansoni]	256062386	131 kDa
hypothetical protein [Schistosoma mansoni]	256053178	44 kDa					lupus la ribonucleoprotein [Schistosoma mansoni]	256074055	51 kDa
patched 1 [Schistosoma mansoni]	256073803	189 kDa					ribonuclease III [Schistosoma mansoni]	256077012	102 kDa
SJCHGC08921 protein [Schistosoma japonicum]	76152891	25 kDa					hypothetical protein [Schistosoma mansoni]	256089269	189 kDa
chondroitin sulfate proteoglycan [Schistosoma mansoni]	256075737 (+1)	144 kDa					PI3kinase [Schistosoma mansoni]	256087251	91 kDa
hypothetical protein [Schistosoma mansoni]	256092679	5 kDa					hypothetical protein [Schistosoma mansoni]	256071250	127 kDa
zinc finger protein [Schistosoma mansoni]	256085594	41 kDa					CDP-diacylglycerol--glycerol-3-phosphate 3-phosphatidyltransferase [Schistosoma mansoni]	256087890	55 kDa
rgpr-related [Schistosoma mansoni]	256070647	134 kDa					SJCHGC04015 protein [Schistosoma japonicum]	76153535	30 kDa
hypothetical protein [Schistosoma mansoni]	256052579	114 kDa					myosin XV [Schistosoma mansoni]	256072292	280 kDa
SJCHGC08599 protein [Schistosoma japonicum]	76156331	21 kDa					malic enzyme [Schistosoma mansoni]	256074831 (+1)	60 kDa
hypothetical protein [Schistosoma mansoni]	256079549	29 kDa					hypothetical protein [Schistosoma mansoni]	256075042	169 kDa
rhoptry protein [Schistosoma mansoni]	256089034	131 kDa					sec15 [Schistosoma mansoni]	256078962	91 kDa
protein phosphatase-2b [Schistosoma mansoni]	256071826	67 kDa					cdc37-related [Schistosoma mansoni]	256083550	45 kDa
unknown [Schistosoma japonicum]	189503038 (+1)	40 kDa					ras GTP exchange factor son of sevenless [Schistosoma mansoni]	256092898 (+1)	178 kDa
protein kinase [Schistosoma mansoni]	256084995 (+1)	161 kDa					sec24-related C d [Schistosoma mansoni]	256082903	126 kDa
protein phosphatase 2C [Schistosoma mansoni]	256079476	43 kDa					voltage-gated potassium channel [Schistosoma mansoni]	256092890	31 kDa
hypothetical protein [Schistosoma mansoni]	256075283 (+1)	19 kDa					SJCHGC09466 protein [Schistosoma japonicum]	76154754	26 kDa
hypothetical protein [Schistosoma mansoni]	256077076	41 kDa					lysosomal alpha-mannosidase (mannosidase alpha class 2b member 1) [Schistosoma mansoni]	256093034	89 kDa
tubulin tyrosine ligase [Schistosoma mansoni]	256083385	156 kDa					hypothetical protein [Schistosoma mansoni]	256071051	36 kDa
sec24-related A B [Schistosoma mansoni]	256072734	65 kDa					taspase-1 (T02 family) [Schistosoma mansoni]	256072506	40 kDa
SJCHGC04300 protein [Schistosoma japonicum]	76156931	19 kDa					FOG precursor [Schistosoma mansoni]	256088771	69 kDa
U2 small nuclear ribonucleoprotein A [Schistosoma mansoni]	256089883	8 kDa					hypothetical protein [Schistosoma mansoni]	256075373	37 kDa
hypothetical protein [Schistosoma mansoni]	256087057	31 kDa					A Chain A, Crystal Structure Of The Wild Type Thioredoxin Glutatione Reductase From Schistosoma Mansoni In Complex With Auranofin	256599739	65 kDa
SJCHGC04323 protein [Schistosoma japonicum]	76154785	27 kDa					hypothetical protein [Schistosoma mansoni]	256072322	141 kDa
hypothetical protein [Schistosoma japonicum]	29841344 (+1)	35 kDa					unknown [Schistosoma japonicum]	189502920 (+1)	45 kDa
hypothetical protein [Schistosoma mansoni]	256088720	150 kDa					protocatechuate dioxygenase [Schistosoma mansoni]	256050873	25 kDa
tubulin tyrosine ligase [Schistosoma mansoni]	256084896	124 kDa					homeodomain transcription factor (phtf) [Schistosoma mansoni]	256088476	147 kDa
SJCHGC08047 protein [Schistosoma japonicum]	56755159	22 kDa
hypothetical protein [Schistosoma mansoni]	256085614	241 kDa
hypothetical protein [Schistosoma mansoni]	256089955	15 kDa
SJCHGC00707 protein [Schistosoma japonicum]	56757317	49 kDa
family C19 unassigned peptidase (C19 family) [Schistosoma mansoni]	256074515	100 kDa
SJCHGC03722 protein [Schistosoma japonicum]	56756527	22 kDa
hypothetical protein [Schistosoma mansoni]	256067062	19 kDa
hypothetical protein [Schistosoma mansoni]	256076953	32 kDa
Membrane-bound O-acyltransferase domain-containing protein 5 [Schistosoma japonicum]	257215702 (+1)	18 kDa
ras GTP exchange factor [Schistosoma mansoni]	256072383	234 kDa
hypothetical protein [Schistosoma mansoni]	256076913	30 kDa
phosphoglucomutase [Schistosoma mansoni]	256086891	65 kDa
hypothetical protein putative DEAD/DEAH box helicase, with helicase C-terminal domain [S. j]	29840997 (+3)	40 kDa
hypothetical protein [Schistosoma mansoni]	256086242	191 kDa
ADP-ribosylation factor arf [Schistosoma mansoni]	256087483	21 kDa
SJCHGC06036 protein [Schistosoma japonicum]	76154626	29 kDa
hypothetical protein [Schistosoma mansoni]	256092191	18 kDa
protein arginine n-methyltransferase [Schistosoma mansoni]	256072449	179 kDa
SJCHGC04826 protein [Schistosoma japonicum]	76153968	25 kDa
tegumental protein [Schistosoma mansoni]	256052720	21 kDa
lamin [Schistosoma mansoni]	256083880	240 kDa
hypothetical protein [Schistosoma mansoni]	256085438	29 kDa
tyrosine kinase [Schistosoma mansoni]	256071295	96 kDa
pangolin [Schistosoma mansoni]	256071577	110 kDa
dynein heavy chain [Schistosoma mansoni]	256052216	445 kDa
hypothetical protein [Schistosoma mansoni]	256074985	80 kDa
DNA-directed rna polymerase II subunit [Schistosoma mansoni]	256073421	149 kDa
fatty acid binding protein [Schistosoma mansoni]	256079454 (+1)	15 kDa
nitrilase-related [Schistosoma mansoni]	256081450 (+1)	61 kDa
SJCHGC04342 protein [Schistosoma japonicum]	76156998	17 kDa
rap1 and [Schistosoma mansoni]	256084184 (+3)	21 kDa
zinc finger protein [Schistosoma mansoni]	256087171	152 kDa
SJCHGC09807 protein [Schistosoma japonicum]	60701027	10 kDa
DEAD box ATP-dependent RNA helicase [Schistosoma mansoni]	256082050	69 kDa
proteasome subunit alpha type 5 [Schistosoma japonicum]	222709117 (+4)	27 kDa
hypothetical protein [Schistosoma mansoni]	256062392	56 kDa
transcription intermediary factor 1-related [Schistosoma mansoni]	256086332	78 kDa
hypothetical protein [Schistosoma mansoni]	256081312	29 kDa
protoheme IX farnesyltransferase [Schistosoma mansoni]	256081642	67 kDa
tyrosine kinase [Schistosoma mansoni]	256072750 (+1)	119 kDa
similar to XM_080170 misexpression suppressor of KSR 2 in Drosophila melanogaster [Schistosoma japonicum]	29841008 (+3)	47 kDa
type 2 dopamine receptor [Schistosoma mansoni]	238886051	78 kDa
hypothetical protein [Schistosoma mansoni]	256072157	21 kDa
similar to GenBank Accession Number BC009478 leucine zipper protein, RP42 homologin Homo sapiens [S. j]	29841106 (+3)	31 kDa
SJCHGC07242 protein [Schistosoma japonicum]	56753099	15 kDa
SJCHGC06913 protein [Schistosoma japonicum]	76152927	25 kDa
SJCHGC00996 protein [Schistosoma japonicum]	171473843	27 kDa
hypothetical protein [Schistosoma mansoni]	256073684	23 kDa
titin [Schistosoma mansoni]	256080653	69 kDa
serine/threonine protein kinase [Schistosoma mansoni]	256080865	100 kDa
zinc finger protein [Schistosoma mansoni]	256088314	53 kDa
nicotinic acetylcholine receptor non-alpha subunit precursor [Schistosoma bovis]	40317593	84 kDa
rrp4 [Schistosoma mansoni]	256052273	30 kDa
helicase [Schistosoma mansoni]	256083283 (+1)	166 kDa
SJCHGC01145 protein [Schistosoma japonicum]	56759240	27 kDa
glycosyltransferase-related [Schistosoma mansoni]	256079175	89 kDa
hypothetical protein [Schistosoma mansoni]	256088968	472 kDa
hypothetical protein [Schistosoma mansoni]	256090678	117 kDa
SJCHGC06411 protein [Schistosoma japonicum]	76162933	11 kDa
histone H2A [Schistosoma mansoni]	256073500	26 kDa
ribonuclease z chloroplast [Schistosoma mansoni]	256081658 (+2)	22 kDa
voltage-gated potassium channel [Schistosoma mansoni]	256092890	31 kDa
SJCHGC01540 protein [Schistosoma japonicum]	56757737	14 kDa
SJCHGC08106 protein [Schistosoma japonicum]	76155945	23 kDa
thioredoxin peroxidase 3 [Schistosoma mansoni]	256071152 (+1)	25 kDa
red protein (ik factor) (cytokine ik) [Schistosoma mansoni]	256071154	67 kDa
testis development protein nyd-sp29 [Schistosoma mansoni]	256075433	120 kDa
ankyrin repeat-containing [Schistosoma mansoni]	256079395	31 kDa
ferritin [Schistosoma mansoni]	256079612	21 kDa
hypothetical protein [Schistosoma mansoni]	256080624	116 kDa
serine/threonine protein kinase [Schistosoma mansoni]	256080877	193 kDa
putative ubiquitin specific protease 16 isoform a [Schistosoma japonicum]	257215860	17 kDa
Gap-Pol polyprotein [Schistosoma japonicum]	254587273	147 kDa
40S ribosomal protein S30 [Schistosoma mansoni]	256073239	15 kDa
serine/threonine protein kinase [Schistosoma mansoni]	256084662	93 kDa
hypothetical protein [Schistosoma mansoni]	256084950	51 kDa
hypothetical protein [Schistosoma mansoni]	256085248	10 kDa
mitochondrial chaperone BCS1 [Schistosoma mansoni]	256086434	40 kDa
chromodomain helicase DNA binding protein [Schistosoma mansoni]	256052547	224 kDa
cathepsin F (C01 family) [Schistosoma mansoni]	256077193 (+1)	52 kDa
nuclear pore complex protein nup93 (nucleoporin nup93) (dead eye protein) [S. m]	256090244	106 kDa
22.6 kDa protein [Schistosoma bovis]	186462273 (+3)	23 kDa
actin [Schistosoma bovis]	186462275 (+1)	42 kDa
protocatechuate dioxygenase [Schistosoma mansoni]	256050873	25 kDa
cdc6 [Schistosoma mansoni]	256052129	86 kDa
elongation factor 1-alpha (ef-1-alpha) [Schistosoma mansoni]	256054627 (+6)	24 kDa
hypothetical protein [Schistosoma mansoni]	256078540	64 kDa
zinc finger protein [Schistosoma mansoni]	256079061 (+1)	50 kDa
MHC class I antigen [Schistosoma japonicum]	282892228 (+3)	11 kDa
hypothetical protein [Schistosoma mansoni]	256081664	12 kDa
hypothetical protein [Schistosoma mansoni]	256077048	16 kDa
glutamate receptor NMDA [Schistosoma mansoni]	256079501	86 kDa
E1b-55kD-associated protein [Schistosoma mansoni]	256082626	116 kDa
hypothetical protein [Schistosoma mansoni]	256087867	358 kDa
SJCHGC05323 protein [Schistosoma japonicum]	76154204	32 kDa

## Sheet: 3&4
Table C. List of candidate host protein biomarkers whose were found in the acute mice sera.							Table D. List of candidate host protein biomarkers whose were found in the chronic mice sera.
Identified Proteins (296)	Accession N.	Mol W.					Identified Proteins (220)	Accession N.	Mol W.
serum albumin precursor [Mus musculus]	163310765	69 kDa					serum albumin precursor [Mus musculus]	163310765 (+2)	69 kDa
Pregnancy zone protein [Mus musculus]	34785996	166 kDa					alpha-2-macroglobulin precursor [Mus musculus]	110347469	166 kDa
complement C3 precursor [Mus musculus]	126518317	186 kDa					serine protease inhibitor A3K precursor [Mus musculus]	148747546	47 kDa
serotransferrin precursor [Mus musculus]	20330802	77 kDa					complement C3 precursor [Mus musculus]	126518317	186 kDa
SPA3K_MOUSE RecName: Full=Serine protease inhibitor A3K; Short=Serpin A3K; AltName: Full=Contrapsin; AltName: Full=SPI-2; Flags: Precursor	116961	47 kDa					alpha-1-antitrypsin 1-4 precursor [Mus musculus]	6678085	46 kDa
Serine (or cysteine) peptidase inhibitor, clade A, member 1C [Mus musculus]	14602605 (+2)	46 kDa					serotransferrin precursor [Mus musculus]	20330802	77 kDa
fibronectin 1, isoform CRA_c [Mus musculus]	148667850	253 kDa					murinoglobulin-1 precursor [Mus musculus]	31982171	165 kDa
murinoglobulin-1 precursor [Mus musculus]	31982171	165 kDa					apolipoprotein A-I preproprotein [Mus musculus]	160333304 (+1)	31 kDa
Igh protein [Mus musculus]	13097381	51 kDa					carboxylesterase [Mus musculus]	192854 (+1)	61 kDa
ceruloplasmin isoform b precursor [Mus musculus]	110347564 (+1)	121 kDa					fibronectin 1, isoform CRA_c [Mus musculus]	148667850	253 kDa
Hemopexin [Mus musculus]	15030012 (+1)	51 kDa					ceruloplasmin isoform b precursor [Mus musculus]	110347564 (+1)	121 kDa
Es1 protein [Mus musculus]	22135640	61 kDa					Hemopexin [Mus musculus]	15030012 (+1)	51 kDa
B Chain B, Anti Citrullinated Collagen Type 2 Antibody Acc4	224036185	24 kDa					B Chain B, Crystal Structure Of Hemoglobin From Mouse (Mus Musculus)at 2.8	241913509 (+1)	16 kDa
APOA1_MOUSE RecName: Full=Apolipoprotein A-I; Short=Apo-AI; Short=ApoA-I; AltName: Full=Apolipoprotein A1; Flags: Precursor	231557	31 kDa					alpha-1B-glycoprotein precursor [Mus musculus]	124486702	57 kDa
inter alpha-trypsin inhibitor, heavy chain 4 isoform 1 precursor [Mus musculus]	226531047 (+3)	105 kDa					A Chain A, Crystal Structure Of Mouse Transthyretin	161172183	14 kDa
apolipoprotein B precursor [Mus musculus]	161702988	509 kDa					Serine (or cysteine) peptidase inhibitor, clade A, member 1C [Mus musculus]	14602605 (+4)	46 kDa
complement factor H precursor [Mus musculus]	109627652 (+2)	141 kDa					gelsolin isoform 1 precursor [Mus musculus]	28916693 (+1)	86 kDa
IGHM_MOUSE RecName: Full=Ig mu chain C region secreted form	85542908	50 kDa					Serpina1b protein [Mus musculus]	18381048	46 kDa
unnamed protein product [Mus musculus]	12846616 (+2)	16 kDa					complement C4-B precursor [Mus musculus]	157951698	193 kDa
complement C4-B precursor [Mus musculus]	157951698	193 kDa					complement factor H precursor [Mus musculus]	109627652 (+2)	141 kDa
fetuin [Mus musculus]	2546995 (+3)	37 kDa					inter alpha-trypsin inhibitor, heavy chain 4 isoform 1 precursor [Mus musculus]	226531047 (+3)	105 kDa
IGHG3_MOUSE RecName: Full=Ig gamma-3 chain C region	121044	44 kDa					B Chain B, Anti Citrullinated Collagen Type 2 Antibody Acc4	224036185	24 kDa
vitamin D-binding protein [Mus musculus]	193446 (+1)	53 kDa					antithrombin-III precursor [Mus musculus]	18252782	52 kDa
alpha-1B-glycoprotein precursor [Mus musculus]	124486702	57 kDa					inter-alpha-trypsin inhibitor heavy chain H2 precursor [Mus musculus]	226874935 (+2)	106 kDa
A Chain A, Crystal Structure Of Mouse Transthyretin	161172183	14 kDa					plasminogen precursor [Mus musculus]	257471003 (+1)	91 kDa
inter-alpha-trypsin inhibitor heavy chain H2 precursor [Mus musculus]	226874935 (+2)	106 kDa					MUCM_MOUSE RecName: Full=Ig mu chain C region membrane-bound form	83288411 (+1)	53 kDa
AF481053_2 plasminogen [Mus musculus]	20453845	91 kDa					unnamed protein product [Mus musculus]	12846616 (+2)	16 kDa
inter-alpha-trypsin inhibitor heavy chain H3 precursor [Mus musculus]	159110717	99 kDa					fetuin [Mus musculus]	2546995 (+3)	37 kDa
inter-alpha trypsin inhibitor, heavy chain 1 [Mus musculus]	15488640 (+1)	101 kDa					unnamed protein product [Mus musculus]	12846963 (+1)	15 kDa
murinoglobulin-2 precursor [Mus musculus]	153945747	162 kDa					inter-alpha-trypsin inhibitor heavy chain H1 precursor [Mus musculus]	124249351	101 kDa
gelsolin isoform 1 precursor [Mus musculus]	28916693 (+1)	86 kDa					vitamin D-binding protein [Mus musculus]	193446 (+1)	53 kDa
antithrombin-III precursor [Mus musculus]	18252782	52 kDa					complement component 2 (within H-2S) [Mus musculus]	220897447	142 kDa
A Chain A, Murine Trim21 In Complex With Murine Igg Fc	178847374	24 kDa					serum paraoxonase/arylesterase 1 precursor [Mus musculus]	261823995	40 kDa
complement C5 preproprotein [Mus musculus]	6754164	189 kDa					complement C5 preproprotein [Mus musculus]	6754164	189 kDa
alpha-globin [Mus musculus]	156257689	15 kDa					thrombospondin-1 precursor [Mus musculus]	47059073 (+1)	130 kDa
C1 inhibitor [Mus musculus]	3236326	56 kDa					apolipoprotein B precursor [Mus musculus]	161702988	509 kDa
complement component 2 (within H-2S) [Mus musculus]	220897447	142 kDa					inter-alpha-trypsin inhibitor heavy chain H3 precursor [Mus musculus]	159110717	99 kDa
KNG1_MOUSE RecName: Full=Kininogen-1; Contains: RecName: Full=Kininogen-1 heavy chain; Contains: RecName: Full=Bradykinin; Contains: RecName: Full=Kininogen-1 light chain; Flags: Precursor	12643495 (+1)	73 kDa					plasma protease C1 inhibitor precursor [Mus musculus]	163914390	56 kDa
Serine (or cysteine) peptidase inhibitor, clade A, member 6 [Mus musculus]	15489028 (+1)	45 kDa					apolipoprotein E precursor [Mus musculus]	163644329 (+3)	36 kDa
Ighg protein [Mus musculus]	16307557	52 kDa					kininogen-1 isoform 2 precursor [Mus musculus]	12963497	48 kDa
haptoglobin precursor [Mus musculus]	8850219	39 kDa					prothrombin precursor [Mus musculus]	6753798	70 kDa
Thrombospondin 1 [Mus musculus]	27502731 (+1)	130 kDa					apolipoprotein A-IV precursor [Mus musculus]	110347473	45 kDa
prothrombin precursor [Mus musculus]	6753798	70 kDa					histidine-rich glycoprotein Hrg [Mus musculus]	37548631 (+3)	60 kDa
apolipoprotein C-III precursor [Mus musculus]	15421856 (+1)	11 kDa					afamin precursor [Mus musculus]	125347464	69 kDa
Serpina1b protein [Mus musculus]	18381048	46 kDa					alpha-2-antiplasmin precursor [Mus musculus]	6679383	55 kDa
apolipoprotein A-IV precursor [Mus musculus]	110347473	45 kDa					Ighg protein [Mus musculus]	16307557	52 kDa
alpha-2-antiplasmin precursor [Mus musculus]	6679383	55 kDa					Q10 [Mus musculus]	387442 (+1)	37 kDa
serum paraoxonase/arylesterase 1 precursor [Mus musculus]	261823995	40 kDa					phosphatidylinositol-glycan-specific phospholipase D precursor [Mus musculus]	111378397	94 kDa
serum amyloid P-component precursor [Mus musculus]	226958497	26 kDa					apolipoprotein C-III precursor [Mus musculus]	15421856 (+1)	11 kDa
Igh protein [Mus musculus]	21594583	51 kDa					A Chain A, Murine Trim21 In Complex With Murine Igg Fc	178847374	24 kDa
apolipoprotein E precursor [Mus musculus]	163644329 (+4)	36 kDa					leukemia inhibitory factor receptor isoform 2 precursor [Mus musculus]	164664494	81 kDa
phosphatidylinositol-glycan-specific phospholipase D precursor [Mus musculus]	111378397	94 kDa					Serine (or cysteine) peptidase inhibitor, clade A, member 6 [Mus musculus]	15489028 (+1)	45 kDa
Igh protein [Mus musculus]	66794516	51 kDa					serine protease inhibitor A3M precursor [Mus musculus]	160333710	47 kDa
AF194028_1 histidine-rich glycoprotein [Mus musculus]	11066003 (+3)	59 kDa					inhibitor of carbonic anhydrase precursor [Mus musculus]	21313642 (+1)	77 kDa
afamin precursor [Mus musculus]	125347464	69 kDa					IGHG3_MOUSE RecName: Full=Ig gamma-3 chain C region	121044	44 kDa
RIKEN cDNA 1300017J02 gene [Mus musculus]	18204720	77 kDa					complement factor I precursor [Mus musculus]	110347406 (+1)	67 kDa
unnamed protein product [Mus musculus]	12836704 (+2)	63 kDa					vitronectin [Mus musculus]	202372 (+1)	55 kDa
sulfhydryl oxidase 1 isoform b precursor [Mus musculus]	12963609 (+2)	63 kDa					AF275367_1 epidermal growth factor receptor [Mus musculus]	10880776 (+4)	135 kDa
Q10 [Mus musculus]	387442 (+1)	37 kDa					anti-human Langerin 2G3 lambda chain [Mus musculus]	340944808	25 kDa
vitronectin [Mus musculus]	202372 (+1)	55 kDa					unnamed protein product [Mus musculus]	12836704 (+2)	63 kDa
anionic trypsin-1 precursor [Rattus norvegicus]	6981420	26 kDa					clusterin precursor [Mus musculus]	214010170 (+1)	52 kDa
L Chain L, Crossreactive Binding Of A Circularized Peptide To An Anti- Tgfalpha Antibody Fab-Fragment	15826279	24 kDa					alpha-1-acid glycoprotein 1 precursor [Mus musculus]	6679182	24 kDa
C4b-binding protein precursor [Mus musculus]	115430101 (+3)	52 kDa					ADIPO_MOUSE RecName: Full=Adiponectin; AltName: Full=30 kDa adipocyte complement-related protein; AltName: Full=Adipocyte complement-related 30 kDa protein; Short=ACRP30; AltName: Full=Adipocyte, C1q and collagen domain-containing protein; AltName: Full=A	2493790 (+1)	27 kDa
anti-human Langerin 2G3 lambda chain [Mus musculus]	340944808	25 kDa					Igh protein [Mus musculus]	62028521	52 kDa
clusterin precursor [Mus musculus]	214010170 (+1)	52 kDa					alpha-2-macroglobulin-P precursor [Mus musculus]	148277039 (+1)	164 kDa
leukemia inhibitory factor receptor isoform 2 precursor [Mus musculus]	164664494	81 kDa					apolipoprotein A-II precursor [Mus musculus]	157951676 (+1)	11 kDa
retinol-binding protein 4 isoform 1 [Mus musculus]	226958688 (+2)	28 kDa					retinol-binding protein 4 isoform 1 [Mus musculus]	226958688 (+2)	28 kDa
L Chain L, Crystal Structure Analysis Of The Anti-Arsonate Germline Antibody 36-65 In Complex With A Phage Display Derived Dodecapeptide Rlliadppspre	110590782	24 kDa					plasma kallikrein precursor [Mus musculus]	236465805	71 kDa
complement factor I precursor [Mus musculus]	110347406 (+1)	67 kDa					complement C1s-A subcomponent precursor [Mus musculus]	148277054 (+2)	77 kDa
PREDICTED: ig alpha chain C region [Mus musculus]	309262028	45 kDa					carboxypeptidase N catalytic chain precursor [Mus musculus]	13507644	52 kDa
maltase-glucoamylase [Mus musculus]	283483997	209 kDa					phospholipid transfer protein precursor [Mus musculus]	6755112	54 kDa
ALS_MOUSE RecName: Full=Insulin-like growth factor-binding protein complex acid labile subunit; Short=ALS; Flags: Precursor	2498124 (+3)	67 kDa					coagulation factor XII precursor [Mus musculus]	171906584 (+1)	66 kDa
unnamed protein product [Mus musculus]	12836446 (+2)	39 kDa					maltase-glucoamylase [Mus musculus]	283483997	209 kDa
protein Z-dependent protease inhibitor precursor [Mus musculus]	31981720	52 kDa					heparin cofactor 2 precursor [Mus musculus]	161377465 (+1)	54 kDa
L Chain L, Crystal Structure Of The 13f6-1-2 Fab Fragment Bound To Its Ebola Virus Glycoprotein Peptide Epitope	166007128	24 kDa					alpha-1-antitrypsin 1-5 precursor [Mus musculus]	6678087 (+1)	46 kDa
Orosomucoid 1 [Mus musculus]	15215270	24 kDa					sulfhydryl oxidase 1 isoform a precursor [Mus musculus]	68131562 (+2)	83 kDa
heparin cofactor 2 precursor [Mus musculus]	161377465 (+1)	54 kDa					mannose-binding protein C [Mus sp.]	233018 (+1)	26 kDa
unnamed protein product [Mus musculus]	12846963 (+1)	15 kDa					hepatocyte growth factor activator preproprotein [Mus musculus]	188219651 (+1)	71 kDa
serum amyloid A-4 protein precursor [Mus musculus]	6755398	15 kDa					lumican [Mus sp.]	1168179 (+2)	38 kDa
L Chain L, Pfa1 Fab Fragment	158428834 (+2)	24 kDa					L Chain L, Crystal Structure Of The 13f6-1-2 Fab Fragment Bound To Its Ebola Virus Glycoprotein Peptide Epitope	166007128	24 kDa
plasma kallikrein precursor [Mus musculus]	236465805	71 kDa					C-reactive protein precursor [Mus musculus]	162138926 (+1)	25 kDa
Igh protein [Mus musculus]	21594709	53 kDa					C1QB_MOUSE RecName: Full=Complement C1q subcomponent subunit B; Flags: Precursor	115202 (+1)	27 kDa
Igh protein [Mus musculus]	13435879	53 kDa					ALS_MOUSE RecName: Full=Insulin-like growth factor-binding protein complex acid labile subunit; Short=ALS; Flags: Precursor	2498124 (+3)	67 kDa
A Chain A, Crystal Structure Of S25-2 Fab In Complex With Kdo Analogues	219109165	24 kDa					L Chain L, Fab Fragment Of Neutralising Monoclonal Antibody 4c4 Complexed With G-H Loop From Fmdv	7546516	24 kDa
S22024 Ig kappa chain - mouse	110343	9 kDa					L Chain L, Crystal Structure Analysis Of The Anti-Arsonate Germline Antibody 36-65 In Complex With A Phage Display Derived Dodecapeptide Rlliadppspre	110590782	24 kDa
L Chain L, The Structure Of The Anti-C-Myc Antibody 9e10 Fab FragmentEPITOPE PEPTIDE COMPLEX REVEALS A NOVEL BINDING Mode Dominated By The Heavy Chain Hypervariable Loops	167744845	24 kDa					platelet glycoprotein Ib alpha chain precursor [Mus musculus]	158635962 (+1)	80 kDa
beta-2-glycoprotein 1 precursor [Mus musculus]	160358825	39 kDa					Igh protein [Mus musculus]	62027409	53 kDa
fetuin-B isoform 1 precursor [Mus musculus]	10947006 (+2)	43 kDa					carbonic anhydrase 2 [Mus musculus]	157951596	29 kDa
A Chain A, Heavy And Light Chain Variable Single Domains Of An Anti- Dna Binding Antibody Hydrolyze Both Double- And Single- Stranded Dnas Without Sequence Specificity	99032605	31 kDa					complement C1q subcomponent subunit A precursor [Mus musculus]	124286805 (+3)	26 kDa
mannose-binding protein C [Mus sp.]	233018 (+1)	26 kDa					serum amyloid P-component precursor [Mus musculus]	226958497	26 kDa
L Chain L, Crystal Structure Of A Recombinant Anti-Single-Stranded Dna Antibody Fragment Complexed With Dt5	17943290	24 kDa					L Chain L, Pfa1 Fab Fragment	158428834 (+2)	24 kDa
AF275367_1 epidermal growth factor receptor [Mus musculus]	10880776 (+4)	135 kDa					mannan-binding lectin serine peptidase 2, isoform CRA_c [Mus musculus]	148682882 (+1)	76 kDa
unnamed protein product [Mus musculus]	12841781	52 kDa					protein Z-dependent protease inhibitor precursor [Mus musculus]	31981720	52 kDa
A Chain A, Crystal Structure Of The Anti-Lysozyme Antibody Hyhel-63 Complexed With Hen Egg White Lysozyme	6980516 (+1)	24 kDa					complement component C8 gamma chain precursor [Mus musculus]	58037159	23 kDa
coagulation factor XII precursor [Mus musculus]	171906584 (+1)	66 kDa					carboxylesterase 1B precursor [Mus musculus]	124487013	62 kDa
C1QB_MOUSE RecName: Full=Complement C1q subcomponent subunit B; Flags: Precursor	115202 (+2)	27 kDa					zinc-alpha-2-glycoprotein precursor [Mus musculus]	160415217	35 kDa
glutathione peroxidase 3 isoform 1 precursor [Mus musculus]	145275179 (+4)	28 kDa					unnamed protein product [Mus musculus]	12836446 (+2)	39 kDa
A Chain A, Crystal Structure Of Fab F22-4 In Complex With A Shigella Flexneri 2a O-Ag Decasaccharide	193506664	24 kDa					A Chain A, Crystal Structure Of S25-2 Fab In Complex With Kdo Analogues	219109165	24 kDa
complement component C9 precursor [Mus musculus]	15375312 (+1)	63 kDa					serum amyloid A-4 protein precursor [Mus musculus]	6755398	15 kDa
H Chain H, Fab Fragment (Antibody 8f5) Complexed With Peptide From Human Rhinovirus (Serotype 2) Viral Capsid Protein Vp2 (Residues 156-170)	3212322	24 kDa					unnamed protein product [Mus musculus]	12846703 (+1)	39 kDa
APOA2_MOUSE RecName: Full=Apolipoprotein A-II; Short=Apo-AII; Short=ApoA-II; AltName: Full=Apolipoprotein A2; Flags: Precursor	114003	11 kDa					angiotensinogen [Mus musculus]	113461998	53 kDa
haemoglobin beta-2 chain [Mus musculus]	1183933 (+2)	16 kDa					apolipoprotein C-I precursor [Mus musculus]	6680704	10 kDa
complement component C8 gamma chain precursor [Mus musculus]	58037159	23 kDa					L Chain L, Crystal Structure Of A Recombinant Anti-Single-Stranded Dna Antibody Fragment Complexed With Dt5	17943290	24 kDa
Zn-alpha-2-glycoprotein precursor [Mus musculus]	1228055 (+1)	35 kDa					unnamed protein product [Mus musculus]	74150835 (+2)	48 kDa
lumican [Mus sp.]	1168179 (+2)	38 kDa					A Chain A, Crystal Structure Of The Anti-Lysozyme Antibody Hyhel-63 Complexed With Hen Egg White Lysozyme	6980516 (+1)	24 kDa
CRP_MOUSE RecName: Full=C-reactive protein; Flags: Precursor	117487 (+2)	25 kDa					glutathione peroxidase 3 isoform 1 precursor [Mus musculus]	145275179 (+1)	28 kDa
C1QA_MOUSE RecName: Full=Complement C1q subcomponent subunit A; Flags: Precursor	1168714 (+3)	26 kDa					Complement component 1, r subcomponent [Mus musculus]	13435522 (+1)	80 kDa
contrapsin related protein [Mus musculus]	50444	47 kDa					KV3AJ_MOUSE RecName: Full=Ig kappa chain V-III region PC 7175	125826	12 kDa
H Chain H, Fab Mnac13	61679893	24 kDa					platelet basic protein precursor [Mus musculus]	12963823	12 kDa
ADIPO_MOUSE RecName: Full=Adiponectin; AltName: Full=30 kDa adipocyte complement-related protein; AltName: Full=Adipocyte complement-related 30 kDa protein; Short=ACRP30; AltName: Full=Adipocyte, C1q and collagen domain-containing protein; AltName: Full=A	2493790 (+1)	27 kDa					S22024 Ig kappa chain - mouse	110343	9 kDa
phospholipid transfer protein [Mus musculus]	123240060 (+2)	49 kDa					fibrinogen, alpha polypeptide isoform 1 precursor [Mus musculus]	167555029	87 kDa
AF206032_1 anti-myosin immunoglobulin light chain variable region [Mus musculus]	7769339	11 kDa					macrophage colony-stimulating factor 1 receptor precursor [Mus musculus]	126723423 (+7)	109 kDa
Igh protein [Mus musculus]	17391266	52 kDa					KV3AD_MOUSE RecName: Full=Ig kappa chain V-III region PC 7043	125820 (+2)	12 kDa
Complement component 1, r subcomponent [Mus musculus]	13435522 (+1)	80 kDa					coagulation factor XIII B chain precursor [Mus musculus]	224967112 (+2)	76 kDa
ACTB_SPECI RecName: Full=Actin, cytoplasmic 1; AltName: Full=Beta-actin; Contains: RecName: Full=Actin, cytoplasmic 1, N-terminally processed	115503783 (+15)	42 kDa					haptoglobin precursor [Mus musculus]	8850219	39 kDa
MUP2_MOUSE RecName: Full=Major urinary protein 2; Short=MUP 2; Flags: Precursor	127527	21 kDa					Major Urinary Protein [Mus musculus]	13276755 (+5)	21 kDa
apolipoprotein N precursor [Mus musculus]	19527214	28 kDa					GPV_MOUSE RecName: Full=Platelet glycoprotein V; Short=GPV; AltName: Full=Glycoprotein 5; AltName: CD_antigen=CD42d; Flags: Precursor	3183012 (+2)	63 kDa
coagulation factor V precursor [Mus musculus]	6679731	247 kDa					extracellular superoxide dismutase [Mus musculus]	3320907 (+1)	27 kDa
C1QC_MOUSE RecName: Full=Complement C1q subcomponent subunit C; Flags: Precursor	399145	26 kDa					pigment epithelium-derived factor precursor [Mus musculus]	117606335 (+2)	46 kDa
L Chain L, Crystal Structure Of Immunoglobulin Fab Fragment Complexed With 17-Beta-Estradiol	16975338 (+1)	24 kDa					serine protease inhibitor A3N precursor [Mus musculus]	130503301 (+2)	47 kDa
serine protease inhibitor A3K precursor [Mus musculus]	148747546	47 kDa					complement factor H-related protein C [Mus musculus]	113926782 (+3)	99 kDa
peptidoglycan recognition protein 2 [Mus musculus]	124245041 (+2)	58 kDa					apolipoprotein D [Mus musculus]	575657 (+1)	22 kDa
Apolipoprotein M [Mus musculus]	18204576	21 kDa					Pf4 protein [Mus musculus]	38174332 (+1)	11 kDa
unnamed protein product [Mus musculus]	74150835 (+2)	48 kDa					fetuin-B isoform 1 precursor [Mus musculus]	10947006 (+2)	43 kDa
KV3AJ_MOUSE RecName: Full=Ig kappa chain V-III region PC 7175	125826	12 kDa					angiotensin-converting enzyme isoform 1 precursor [Mus musculus]	46559389 (+2)	151 kDa
fibrinogen, alpha polypeptide isoform 1 precursor [Mus musculus]	167555029 (+1)	87 kDa					C4b-binding protein precursor [Mus musculus]	115430101 (+3)	52 kDa
liver carboxylesterase N precursor [Mus musculus]	247269929	61 kDa					Keratin, type II cytoskeletal 1, partial [Heterocephalus glaber]	351695070	65 kDa
aberrantly recombined kappa chain Vk8/J1 region [Mus musculus]	196892	13 kDa					precursor adipsin [Mus musculus]	673431 (+1)	28 kDa
Igh protein [Mus musculus]	18043871	53 kDa					L Chain L, Refined Crystal Structure Of The Galactan-Binding Immunoglobulin Fab J539 At 1.95-Angstroms Resolution	230504	23 kDa
A Chain A, Crystal Structure Of A Monoclonal Antibody Directed Against An Antigenic Determinant Common To Ogawa And Inaba Serotypes Of Vibrio Cholerae O1	188036084	24 kDa					B Chain B, Structure Of Immunoglobulin	3114312	48 kDa
complement C1s-A subcomponent precursor [Mus musculus]	148277054 (+5)	77 kDa					coagulation factor X isoform 2 preproprotein [Mus musculus]	110625994 (+4)	54 kDa
tenascin precursor [Mus musculus]	126722834 (+2)	222 kDa					KV5A7_MOUSE RecName: Full=Ig kappa chain V-V region MOPC 41; Flags: Precursor	125842	14 kDa
L Chain L, Crystal Structure And Paratope Determination Of 82d6a3, An Antithrombotic Antibody Directed Against The Von Willebrand Factor A3-Domain	83753979	23 kDa					carboxypeptidase B2 precursor [Rattus norvegicus]	16758414 (+5)	49 kDa
platelet glycoprotein Ib alpha chain precursor [Mus musculus]	158635962 (+1)	80 kDa					A Chain A, Crystal Structure Of A Single Chain Construct Composed Of Mhc Class I H-2kd, Beta-2microglobulin And A Peptide Which Is An Autoantigen For Type 1 Diabetes	339717494	50 kDa
pigment epithelium-derived factor precursor [Mus musculus]	117606335 (+2)	46 kDa					fibrinogen gamma chain precursor [Mus musculus]	19527078 (+1)	49 kDa
apolipoprotein C-I precursor [Mus musculus]	6680704	10 kDa					Selenoprotein P, plasma, 1 [Mus musculus]	34809553 (+5)	43 kDa
GCAA_MOUSE RecName: Full=Ig gamma-2A chain C region, A allele; AltName: Full=Immunoglobulin heavy chain gamma polypeptide	121048 (+1)	36 kDa					A Chain A, Crystal Structure Of Mouse Apolipoprotein M	308387729 (+1)	19 kDa
Igh protein [Mus musculus]	29165690	53 kDa					mannose-binding protein A precursor [Mus musculus]	6754654	25 kDa
precursor adipsin [Mus musculus]	673431 (+1)	28 kDa					ACTB_SPECI RecName: Full=Actin, cytoplasmic 1; AltName: Full=Beta-actin; Contains: RecName: Full=Actin, cytoplasmic 1, N-terminally processed	115503783 (+13)	42 kDa
A Chain A, Crystal Structure Of A Single Chain Trimer Composed Of The Mhc I Heavy Chain H-2kb Wt, Beta-2microglobulin, And Ovalbumin-Derived Peptide.	160285970 (+2)	47 kDa					coagulation factor V precursor [Mus musculus]	6679731	247 kDa
VH coding region [Mus musculus]	52430	14 kDa					Mannan-binding lectin serine peptidase 1 [Mus musculus]	124297969 (+2)	80 kDa
Vanin 3 [Mus musculus]	84105435	56 kDa					anti-colorectal carcinoma light chain [Mus musculus]	425520	26 kDa
L Chain L, Catalytic Antibody 5c8, Free Fab	4699693 (+1)	23 kDa					B Chain B, Potassium Channel Kcsa-Fab Complex In Low Concentration Of K+	17942553	23 kDa
KV5A7_MOUSE RecName: Full=Ig kappa chain V-V region MOPC 41; Flags: Precursor	125842	14 kDa					serum albumin precursor [Rattus norvegicus]	158138568	69 kDa
L Chain L, Refined Crystal Structure Of The Galactan-Binding Immunoglobulin Fab J539 At 1.95-Angstroms Resolution	230504	23 kDa					complement C1q subcomponent subunit C precursor [Mus musculus]	113680120	26 kDa
rheumatoid factor RF10-2, partial [Mus sp.]	806976	13 kDa					complement component C7 precursor [Mus musculus]	345110552	93 kDa
scFv 6H8 protein [Mus musculus]	32328794	26 kDa					AF206032_1 anti-myosin immunoglobulin light chain variable region [Mus musculus]	7769339	11 kDa
proteoglycan 4 isoform 1 precursor [Mus musculus]	161086926	135 kDa					lysosomal alpha-mannosidase precursor [Mus musculus]	113195690 (+5)	115 kDa
Pf4 protein [Mus musculus]	38174332 (+1)	11 kDa					unnamed protein product [Mus musculus]	12843046 (+1)	26 kDa
kininogen 2 isoform 2 precursor [Mus musculus]	156231029	48 kDa					peptidoglycan recognition protein 2 [Mus musculus]	124245041 (+7)	58 kDa
A Chain A, Serpina3n, A Murine Orthologue Of Human Antichymotrypsin	75765652	45 kDa					C Chain C, Crystal Structure Of The Complex Of Antibody And The Allergen Bla G 2	168177050	23 kDa
IGHE_MOUSE RecName: Full=Ig epsilon chain C region	1352378	47 kDa					L Chain L, Anti Hiv1 Protease Fab Complex	2780889 (+1)	24 kDa
carboxypeptidase B2 precursor [Mus musculus]	31982712 (+2)	49 kDa					apolipoprotein N precursor [Mus musculus]	19527214	28 kDa
scFv B8E5 protein [Mus musculus]	48473851	27 kDa					cholinesterase precursor [Mus musculus]	124487350 (+2)	68 kDa
V165-D-J-C mu [Mus musculus]	15320429	16 kDa					Igh protein [Mus musculus]	21594583	51 kDa
C Chain C, Crystal Structure Of The Complex Of Antibody And The Allergen Bla G 2	168177050	23 kDa					H Chain H, Fab Mnac13	61679893	24 kDa
leucine-rich alpha-2-glycoprotein precursor [Mus musculus]	16418335	37 kDa					aberrantly recombined kappa chain Vk8/J1 region [Mus musculus]	196892	13 kDa
L Chain L, The Crystal Structure Of An Fab Fragment That Binds To The Melanoma-Associated Gd2 Ganglioside	2554841	23 kDa					complement component 6 precursor [Mus musculus]	161086891 (+1)	87 kDa
beta-globin [Mus musculus]	156257619	16 kDa					unnamed protein product [Mus musculus]	12836459 (+1)	51 kDa
macrophage colony-stimulating factor 1 receptor precursor [Mus musculus]	126723423 (+7)	109 kDa					KV5A9_MOUSE RecName: Full=Ig kappa chain V-V region L7; Flags: Precursor	125844	13 kDa
B Chain B, Crystal Structure Analysis Of The Germline Antibody 36-65 Fab In Complex With The Dodecapeptide Slgdnltnhnlr	110590795	24 kDa					ficolin-1 precursor [Mus musculus]	6679763 (+1)	36 kDa
angiotensinogen [Mus musculus]	113461998	53 kDa					spp-24 precursor [Rattus norvegicus]	1195461	21 kDa
mannose-binding protein A precursor [Mus musculus]	6754654	25 kDa					apolipoprotein C-II precursor [Mus musculus]	6753100	11 kDa
coagulation factor X isoform 2 preproprotein [Mus musculus]	110625994 (+3)	54 kDa					TIMP3_RAT RecName: Full=Metalloproteinase inhibitor 3; AltName: Full=Tissue inhibitor of metalloproteinases 3; Short=TIMP-3; Flags: Precursor	1351251 (+2)	24 kDa
L Chain L, Hiv Neutralizing Monoclonal Antibody Yz23	170785304	24 kDa					PREDICTED: proteasome subunit alpha type-6-like [Cavia porcellus]	348572280 (+3)	27 kDa
ficolin-1 precursor [Mus musculus]	6679763 (+1)	36 kDa					L Chain L, Crystal Structure Of Immunoglobulin Fab Fragment Complexed With 17-Beta-Estradiol	16975338 (+1)	24 kDa
Igk protein [Mus musculus]	61403511	26 kDa					L Chain L, Anti-Idiotypic Fab 409.5.3 (Igg2a) Fab From Mouse	1942401	24 kDa
unnamed protein product [Mus musculus]	12836459 (+1)	51 kDa					unnamed protein product [Mus musculus]	12846252 (+1)	22 kDa
anti-colorectal carcinoma light chain [Mus musculus]	425520	26 kDa					von Willebrand factor precursor [Mus musculus]	115511022 (+4)	309 kDa
Hepatocyte growth factor activator [Mus musculus]	18044173	71 kDa					Igh protein [Mus musculus]	66794516	51 kDa
prolow-density lipoprotein receptor-related protein 1 precursor [Rattus norvegicus]	283837871 (+4)	505 kDa					L Chain L, Crystal Structure And Paratope Determination Of 82d6a3, An Antithrombotic Antibody Directed Against The Von Willebrand Factor A3-Domain	83753979	23 kDa
Hemoglobin subunit alpha	122440 (+1)	15 kDa					L Chain L, Catalytic Antibody 5c8, Free Fab	4699693 (+1)	23 kDa
HVM60_MOUSE RecName: Full=Ig heavy chain V region M315; Flags: Precursor	123882 (+2)	13 kDa					kininogen-1 isoform 1 precursor [Mus musculus]	156231021	73 kDa
rheumatoid factor RF3-2CR2A, partial [Mus sp.]	806984	14 kDa					proteasome subunit alpha type-7 [Rattus norvegicus]	56550075 (+2)	28 kDa
alpha-albumin protein [Mus musculus]	3646361	70 kDa					Keratin, type I cytoskeletal 10 [Heterocephalus glaber]	351698708	54 kDa
complement component 8, beta subunit [Mus musculus]	123229562 (+4)	58 kDa					Alpha-2-macroglobulin [Cricetulus griseus]	344242376 (+1)	185 kDa
Fc fragment of IgG binding protein precursor [Mus musculus]	169790797	275 kDa					carbonic anhydrase 1 [Mus musculus]	116063531	28 kDa
HVM06_MOUSE RecName: Full=Ig heavy chain V region 102; Flags: Precursor	123784 (+2)	13 kDa					BC026782 protein [Mus musculus]	20071242	58 kDa
Alpha-2-macroglobulin [Cricetulus griseus]	344242376 (+1)	185 kDa					TRML1_MOUSE RecName: Full=Trem-like transcript 1 protein; Short=TLT-1; AltName: Full=Triggering receptor expressed on myeloid cells-like protein 1; Flags: Precursor	116256099 (+3)	34 kDa
properdin precursor [Mus musculus]	114326449 (+2)	50 kDa					serine protease inhibitor 1 [Rattus norvegicus]	207042	37 kDa
MBL-associated serine protease-3 [Mus musculus]	16040962 (+1)	82 kDa					tenascin precursor [Mus musculus]	126722834 (+4)	222 kDa
Igh protein [Mus musculus]	62739252	52 kDa					PREDICTED: thrombospondin 4 [Rattus norvegicus]	293345109 (+4)	107 kDa
CD5 antigen-like [Mus musculus]	13905032 (+4)	39 kDa					flavin reductase (NADPH) [Mus musculus]	21450325	22 kDa
mannan-binding lectin serine peptidase 2, isoform CRA_c [Mus musculus]	148682882 (+1)	76 kDa					A Chain A, Solution Structure Of Mouse Lysozyme M	21465677 (+3)	15 kDa
KV4A1_MOUSE RecName: Full=Ig kappa chain V-IV region S107B; Flags: Precursor	125832 (+1)	14 kDa					mouse preprocathepsin B [Mus musculus]	309202 (+2)	37 kDa
Igh protein [Mus musculus]	63100280	52 kDa					A Chain A, Mfe-23 An Anti-Carcinoembryonic Antigen Single-Chain Fv Antibody	11513786	30 kDa
alpha-1-acid glycoprotein 2 precursor [Mus musculus]	6754950	24 kDa					fibrinogen beta chain precursor [Mus musculus]	33859809	55 kDa
A Chain A, Solution Structure Of Mouse Lysozyme M	21465677 (+3)	15 kDa					vitamin K-dependent protein C isoform 2 preproprotein [Mus musculus]	112421031 (+4)	52 kDa
Keratin, type II cytoskeletal 1, partial [Heterocephalus glaber]	351695070	65 kDa					L Chain L, Hiv-1 Reverse Transcriptase Crosslinked To Post- Translocation Aztmp-Terminated Dna (Complex P)	28373912	23 kDa
HVM36_MOUSE RecName: Full=Ig heavy chain V region 441; Flags: Precursor	123837 (+2)	13 kDa					leucine-rich alpha-2-glycoprotein precursor [Mus musculus]	16418335	37 kDa
L Chain L, Crystal Structure Of The Complex Fab M75- Peptide	160285546	24 kDa					Proteasome (prosome, macropain) subunit, alpha type 4 [Rattus norvegicus]	38649313 (+4)	29 kDa
H Chain H, Structure Of The Anti-Cholera Toxin Antibody Fab Fragment Te33 In Complex With A D-Peptide	93278569	23 kDa					complement component 8, alpha polypeptide [Mus musculus]	123253658 (+3)	65 kDa
S14506 Ig heavy chain V region - mouse	110239	12 kDa					collagen alpha-1(I) chain precursor [Mus musculus]	34328108 (+2)	138 kDa
carboxypeptidase N catalytic chain precursor [Mus musculus]	13507644 (+1)	52 kDa					vascular cell adhesion protein 1 precursor [Mus musculus]	170295823 (+4)	81 kDa
immunoglobulin J chain precursor [Mus musculus]	170172530 (+1)	18 kDa					H2-gs10 protein [Mus musculus]	14714893 (+2)	38 kDa
fibrinogen gamma chain precursor [Mus musculus]	19527078 (+1)	49 kDa					fibulin-1 precursor [Mus musculus]	168693628 (+2)	78 kDa
Coagulation factor XIII, beta subunit [Mus musculus]	20987307 (+3)	76 kDa					PSA2_MOUSE RecName: Full=Proteasome subunit alpha type-2; AltName: Full=Macropain subunit C3; AltName: Full=Multicatalytic endopeptidase complex subunit C3; AltName: Full=Proteasome component C3	1709759 (+4)	26 kDa
secreted phosphoprotein 24 precursor [Mus musculus]	15082218 (+1)	23 kDa					ceruloplasmin precursor [Rattus norvegicus]	6978695	121 kDa
myoglobin [Mus musculus]	21359820	17 kDa					VH coding region [Mus musculus]	52430	14 kDa
apolipoprotein D [Mus musculus]	575657 (+1)	22 kDa					immunoglobulin J chain [Mus musculus]	196379 (+2)	18 kDa
fatty acid-binding protein, liver [Mus musculus]	8393343	14 kDa					L Chain L, Crystal Structure Of The Complex Fab M75- Peptide	160285546	24 kDa
A Chain A, Single Chain Fv Of C219 Heavy Chain V101l Mutant In Complex With Synthetic Epitope Peptide	37926852	13 kDa					TETN_MOUSE RecName: Full=Tetranectin; Short=TN; AltName: Full=C-type lectin domain family 3 member B; AltName: Full=Plasminogen kringle 4-binding protein; Flags: Precursor	1351219 (+2)	22 kDa
B Chain B, Potassium Channel Kcsa-Fab Complex In Low Concentration Of K+	17942553	23 kDa					Postn protein [Mus musculus]	21618671 (+13)	87 kDa
cholinesterase precursor [Mus musculus]	124487350 (+2)	68 kDa					L Chain L, How Tcr-Like Antibody Recognizes Mhc-Bound Peptide	206581979	23 kDa
alpha-1-antitrypsin 1-4 precursor [Mus musculus]	6678085	46 kDa					paraoxonase [Rattus norvegicus]	1945471	38 kDa
lysosomal alpha-mannosidase precursor [Mus musculus]	113195690 (+5)	115 kDa					Serine (or cysteine) peptidase inhibitor, clade E, member 2 [Mus musculus]	14715029 (+2)	44 kDa
PSA2_MOUSE RecName: Full=Proteasome subunit alpha type-2; AltName: Full=Macropain subunit C3; AltName: Full=Multicatalytic endopeptidase complex subunit C3; AltName: Full=Proteasome component C3	1709759 (+4)	26 kDa					bisphosphoglycerate mutase [Mus musculus]	6680806 (+1)	30 kDa
serum amyloid A (AA at 131) [Mus musculus]	200915 (+1)	10 kDa					mCG132777 [Mus musculus]	148699215 (+1)	21 kDa
serum amyloid A [Mus musculus]	200904 (+2)	13 kDa					unnamed protein product [Mus musculus]	12833183 (+7)	28 kDa
antithrombin-III precursor [Rattus norvegicus]	58865630	52 kDa					L-selectin isoform v1 [Mus musculus]	169808046 (+6)	43 kDa
B Chain B, Anti Trimeric Lewis X Fab54-5c10-A	253722592	23 kDa					A Chain A, Crystal Structure Of Murine Cyclophilin C Complexed With Immunosuppressive Drug Cyclosporin A	1000033 (+1)	20 kDa
complement component C7 precursor [Mus musculus]	345110552	93 kDa					hepatocyte growth factor-like protein [Mus musculus]	193834 (+2)	81 kDa
unnamed protein product [Mus musculus]	12832492 (+1)	25 kDa					peptidase inhibitor 16 precursor [Mus musculus]	116089320 (+3)	54 kDa
Hemoglobin subunit alpha	122484	15 kDa					parotid secretory protein [Mus musculus]	220939489 (+2)	22 kDa
B cell antigen receptor [Mus musculus]	598319	15 kDa					Prg4 protein [Mus musculus]	120537936 (+5)	48 kDa
complement component 6 precursor [Mus musculus]	161086891 (+1)	87 kDa					PREDICTED: maltase-glucoamylase, intestinal-like [Cricetulus griseus]	354489684	404 kDa
TRML1_MOUSE RecName: Full=Trem-like transcript 1 protein; Short=TLT-1; AltName: Full=Triggering receptor expressed on myeloid cells-like protein 1; Flags: Precursor	116256099 (+3)	34 kDa					murinoglobulin-2 precursor [Rattus norvegicus]	50657404	162 kDa
platelet basic protein precursor [Mus musculus]	12963823	12 kDa					myoglobin [Mus musculus]	21359820	17 kDa
Selenoprotein P, plasma, 1 [Mus musculus]	34809553 (+5)	43 kDa					complement component 8, beta subunit [Mus musculus]	123229562 (+4)	58 kDa
carbonic anhydrase 2 [Mus musculus]	157951596	29 kDa					Proteasome (prosome, macropain) subunit, beta type 1 [Rattus norvegicus]	37231712 (+5)	26 kDa
fibrinogen beta chain precursor [Mus musculus]	33859809	55 kDa					L Chain L, Structure Of Fab Fragment Of The Icsm 18 - Anti-Prp Therapeutic Antibody At 1.57 A Resolution	222446959	23 kDa
L-lactate dehydrogenase A chain isoform 2 [Mus musculus]	257743039 (+3)	40 kDa
xanthine dehydrogenase [Mus musculus]	55444 (+4)	147 kDa
extracellular superoxide dismutase [Mus musculus]	3320907 (+1)	27 kDa
AF403565_1 fructose-bisphosphate aldolase B [Mus musculus]	15723268 (+5)	40 kDa
plasma glutamate carboxypeptidase precursor [Mus musculus]	28570174 (+1)	52 kDa
apolipoprotein C-II precursor [Mus musculus]	6753100	11 kDa
VH coding region [Mus musculus]	52436	13 kDa
GPV_MOUSE RecName: Full=Platelet glycoprotein V; Short=GPV; AltName: Full=Glycoprotein 5; AltName: CD_antigen=CD42d; Flags: Precursor	3183012 (+2)	63 kDa
TIMP3_RAT RecName: Full=Metalloproteinase inhibitor 3; AltName: Full=Tissue inhibitor of metalloproteinases 3; Short=TIMP-3; Flags: Precursor	1351251 (+4)	24 kDa
carboxylesterase 1B precursor [Mus musculus]	124487013	62 kDa
unnamed protein product [Mus musculus]	12846252 (+2)	22 kDa
PREDICTED: proteasome subunit alpha type-6-like [Cavia porcellus]	348572280 (+3)	27 kDa
H2-gs10 protein [Mus musculus]	14714893 (+2)	38 kDa
alcohol dehydrogenase 1 [Mus musculus]	6724311	40 kDa
profilin [Rattus norvegicus]	1628436 (+3)	15 kDa
PREDICTED: proteasome subunit beta type-3-like [Cricetulus griseus]	354474809 (+5)	23 kDa
L Chain L, Anti-Idiotypic Fab 409.5.3 (Igg2a) Fab From Mouse	1942401	24 kDa
Keratin, type I cytoskeletal 10 [Heterocephalus glaber]	351698708	54 kDa
unnamed protein product [Mus musculus]	12843046 (+1)	26 kDa
complement component 8, alpha polypeptide [Mus musculus]	123253658 (+1)	65 kDa
Ace protein [Mus musculus]	21706394 (+5)	118 kDa
LOC500183 protein [Rattus norvegicus]	68534280	26 kDa
glutathione S-transferase, mu 1 [Mus musculus]	123122780 (+1)	24 kDa
AF206026_1 anti-myosin immunoglobulin light chain variable region [Mus musculus]	7769327	11 kDa
lmp7 [Mus musculus]	6249512 (+6)	30 kDa
fibulin-1 precursor [Mus musculus]	168693628 (+3)	78 kDa
PREDICTED: peptidyl-prolyl cis-trans isomerase A-like [Mus musculus]	149257773 (+3)	18 kDa
proteasome subunit beta type-2 [Mus musculus]	227116345 (+3)	23 kDa
TETN_MOUSE RecName: Full=Tetranectin; Short=TN; AltName: Full=C-type lectin domain family 3 member B; AltName: Full=Plasminogen kringle 4-binding protein; Flags: Precursor	1351219 (+2)	22 kDa
A Chain A, Crystal Structure Of Murine Cyclophilin C Complexed With Immunosuppressive Drug Cyclosporin A	1000033 (+1)	20 kDa
apolipoprotein F precursor [Mus musculus]	19527216 (+1)	35 kDa
L Chain L, Anti-Cocaine Antibody 7.5.21, Crystal Form I	71042620	24 kDa
PREDICTED: maltase-glucoamylase, intestinal-like [Cricetulus griseus]	354489684	404 kDa
alpha-2-macroglobulin-P precursor [Mus musculus]	148277039 (+2)	164 kDa
vitamin K-dependent protein S precursor [Rattus norvegicus]	145386553 (+4)	75 kDa
carbonic anhydrase III (EC 4.2.1.1) [Mus musculus]	309127 (+1)	30 kDa
component C5 of proteasome [Mus musculus]	1165123 (+4)	25 kDa
Proz protein [Mus musculus]	116283692 (+1)	36 kDa
AF311741_1 cystatin C precursor [Mus musculus]	11762010 (+3)	16 kDa
unnamed protein product [Mus musculus]	12861068 (+2)	25 kDa
flavin reductase (NADPH) [Mus musculus]	21450325	22 kDa
Rap1A-retro1 [Mus musculus]	186915027 (+5)	21 kDa
Proteasome (prosome, macropain) subunit, beta type 10 [Mus musculus]	13435741 (+4)	29 kDa
L Chain L, X-Ray Crystal Structure Of The Sars Coronavirus Spike Receptor Binding Domain In Complex With F26g19 Fab	215794586	23 kDa
unnamed protein product [Mus musculus]	26345434 (+4)	17 kDa
mast cell protease 1 precursor [Mus musculus]	6678836	27 kDa
PREDICTED: proteasome subunit alpha type-7-like isoform 1 [Cavia porcellus]	348576758 (+16)	28 kDa
polymeric immunoglobulin receptor precursor [Mus musculus]	31981570 (+1)	85 kDa
A Chain A, Crystal Structure Analysis Of Rat Hbp23PEROXIREDOXIN I, Cys52ser Mutant	160877873 (+8)	22 kDa
Sparcl1 protein [Mus musculus]	13277723 (+4)	72 kDa
PSB9_MOUSE RecName: Full=Proteasome subunit beta type-9; AltName: Full=LMP-2d; AltName: Full=Low molecular mass protein 2; AltName: Full=Macropain chain 7; AltName: Full=Multicatalytic endopeptidase complex chain 7; AltName: Full=Proteasome chain 7; AltNa	130856 (+6)	23 kDa
PREDICTED: proteasome subunit alpha type-5-like [Mus musculus]	309262253 (+4)	26 kDa
kininogen-1 isoform 2 precursor [Mus musculus]	12963497	48 kDa
unnamed protein product [Mus musculus]	26352858 (+1)	12 kDa
glutathione S-transferase P 1 [Mus musculus]	10092608 (+8)	24 kDa
14-3-3 zeta isoform [Rattus norvegicus]	1051270 (+7)	28 kDa
vitamin K-dependent protein C isoform 2 preproprotein [Mus musculus]	112421031 (+6)	52 kDa
heat-responsive protein [Mus musculus]	1255116 (+1)	18 kDa
biotinidase precursor [Mus musculus]	13384648 (+2)	59 kDa
Fbln1 protein [Mus musculus]	13938049 (+2)	75 kDa
aldolase A, isoform CRA_e [Rattus norvegicus]	149067833 (+9)	45 kDa
Glycine N-methyltransferase [Mus musculus]	15679953 (+9)	33 kDa
complement C2 precursor [Mus musculus]	157951694 (+3)	85 kDa
TSP4_RAT RecName: Full=Thrombospondin-4; Flags: Precursor	1717815 (+4)	108 kDa
Cu/Zn-superoxide dismutase [Mus musculus]	201006 (+2)	16 kDa
Cst6 protein [Mus musculus]	20381496 (+1)	16 kDa
glyceraldehyde-3-phosphate dehydrogenase [Meriones unguiculatus]	27356782 (+29)	36 kDa
maleylacetoacetate isomerase isoform 2 [Mus musculus]	357527382 (+3)	18 kDa
vascular endothelial growth factor receptor 3 precursor [Mus musculus]	6679813	153 kDa
AF197479_1 cathepsin Z [Mus musculus]	11066226 (+1)	34 kDa
metalloproteinase inhibitor 2 precursor [Rattus norvegicus]	11464979 (+11)	24 kDa
vascular cell adhesion protein 1 precursor [Mus musculus]	170295823 (+4)	81 kDa
PREDICTED: triosephosphate isomerase-like [Cavia porcellus]	348554958 (+10)	31 kDa
pyruvate carboxylase, mitochondrial precursor [Rattus norvegicus]	31543464 (+1)	130 kDa
angiogenin precursor [Mus musculus]	6680688 (+1)	16 kDa
